# Supplementary material for: Estimating Nonradiative Excited-State Lifetimes in Photoactive Semiconducting Nanostructures
Source: J Phys Chem C Nanomater Interfaces. 2024 Feb 1;128(6):2713–21. doi: 10.1021/acs.jpcc.3c08053 (PMC10875665; doi:10.1021/acs.jpcc.3c08053)
Supplement: Supplementary file 1 — jp3c08053_si_001.zip [file jp3c08053_si_001.zip]

Archive with 13 entries (12 files):
- anatase nanostructures/
- anatase nanostructures/n10.xyz
- __MACOSX/anatase nanostructures/._n10.xyz
- anatase nanostructures/n29.xyz
- __MACOSX/anatase nanostructures/._n29.xyz
- anatase nanostructures/n35.xyz
- __MACOSX/anatase nanostructures/._n35.xyz
- anatase nanostructures/n78.xyz
- __MACOSX/anatase nanostructures/._n78.xyz
- anatase nanostructures/n84.xyz
- __MACOSX/anatase nanostructures/._n84.xyz
- anatase nanostructures/n97.xyz
- __MACOSX/anatase nanostructures/._n97.xyz
