# Supplementary material for: Estimating Nonradiative Excited-State Lifetimes in Photoactive Semiconducting Nanostructures
Source: J Phys Chem C Nanomater Interfaces. 2024 Feb 1;128(6):2713–21. doi: 10.1021/acs.jpcc.3c08053 (PMC10875665; doi:10.1021/acs.jpcc.3c08053)
Supplement: Supplementary file 1 — jp3c08053_si_001.zip [file jp3c08053_si_001.zip › anatase nanostructures/n10.xyz]

30

Ti     12.89964020      13.12616095      33.42139181 
Ti     13.34631205      11.25134944      35.56524359 
O     13.13289602      13.18777979      35.43091111 
O     13.25829241      11.92652737      38.02404213 
O     13.43468033      11.27228612      33.79875693 
O     11.32186555      13.11146728      33.04520435 
O     11.75939279      10.59120824      36.32314545 
O     14.90616937      10.63482204      36.41217554 
Ti     13.33414146      15.12578731      35.44894542 
O     13.25124723      14.56406659      37.94018781 
O     13.42293037      15.00695470      33.68813490 
O     11.75632129      15.83481696      36.18396915 
O     14.87771102      15.81354352      36.27162019 
Ti     11.45913507      11.66369627      37.79526986 
Ti     13.12767228      12.85917304      42.68202532 
Ti     11.33257896      13.30616720      40.48261163 
O     10.83376462      11.77150688      39.54504255 
O     13.12132170      11.28821153      43.08058788 
O     11.28293879      13.37743952      42.25991236 
O     10.83751291      13.23996624      37.14575980 
O     13.19768193      13.07051384      40.62968923 
Ti     15.05777652      11.67586520      37.92661384 
Ti     15.06497469      13.32204857      40.61232700 
O     15.63136134      11.80102335      39.69508402 
O     14.99211113      13.39372881      42.39032892 
O     15.65967280      13.25361218      37.25752077 
Ti     11.46046546      14.83710148      37.70548173 
O     10.94344690      14.83521289      39.50428830 
Ti     15.03854419      14.84888734      37.83221776 
O     15.49574065      14.84652534      39.64811065 
