# Supplementary material for: Estimating Nonradiative Excited-State Lifetimes in Photoactive Semiconducting Nanostructures
Source: J Phys Chem C Nanomater Interfaces. 2024 Feb 1;128(6):2713–21. doi: 10.1021/acs.jpcc.3c08053 (PMC10875665; doi:10.1021/acs.jpcc.3c08053)
Supplement: Supplementary file 1 — jp3c08053_si_001.zip [file jp3c08053_si_001.zip › anatase nanostructures/n29.xyz]

87
Lattice="1.0 0.0 0.0 0.0 1.0 0.0 0.0 0.0 1.0" Properties=species:S:1:pos:R:3 pbc="F F F"
Ti     17.07749127      15.66160262      45.80279625 
O     16.73997291      17.62235004      45.75094289 
O     17.10730752      15.88577198      47.87547657 
O     17.22526106      15.96829685      43.99117233 
O     15.49956672      14.90360196      46.32397863 
Ti     21.05395217      15.46082203      45.91003699 
O     21.41732736      17.38244078      45.81587812 
O     19.34587135      17.73118589      43.74036090 
O     20.85449936      15.45432027      48.01037383 
O     21.18334732      15.63204159      44.05968698 
O     18.97886124      15.12606058      46.25440292 
O     22.54458489      14.62555584      46.44909687 
Ti     15.78916943      18.80824225      47.11938442 
O     15.91876783      20.47802914      46.23799218 
O     17.13414114      18.74673299      48.19991772 
O     17.97514674      19.85247462      44.61766596 
O     14.82088130      20.00527902      48.55865301 
Ti     21.53152889      19.30287217      46.72825545 
O     21.25033123      21.21340106      47.19665247 
O     19.49484325      20.56928278      42.35867230 
O     21.20649529      18.77691124      48.57715829 
O     21.13962666      20.05340937      44.92803649 
O     19.53360863      19.09203469      46.64943380 
O     23.25206957      19.21202667      47.27042422 
Ti     17.42597901      21.55164009      45.41903979 
O     17.01164034      22.65654963      47.00272746 
O     16.93746919      21.92178568      43.71804285 
O     13.95621532      22.61537245      47.19537337 
Ti     20.99908135      22.10890287      45.40836228 
O     19.55569791      23.56957981      48.47904998 
O     21.68183762      22.08098431      43.63934952 
O     19.20875652      22.17656931      45.38728686 
O     21.58132218      23.54052000      46.48132634 
Ti     15.30510584      15.74411373      48.06057459 
Ti     15.50511428      16.63067120      51.24142685 
O     14.98842103      15.42560169      49.87570263 
O     16.21822691      16.47912544      53.00994314 
O     14.66916877      17.35685823      47.62792778 
O     16.95690748      17.28248299      50.49610070 
Ti     18.96426606      15.48304436      48.27501605 
Ti     18.81732790      17.05675744      50.58022716 
O     18.72022182      15.19398239      50.02878840 
O     18.67541599      17.74664658      52.44566307 
O     19.16965567      17.21046872      48.68512383 
O     20.54031842      16.65149814      51.38570247 
Ti     22.65978457      15.23723471      48.32148512 
Ti     22.33474187      16.14534071      51.39811355 
O     22.69914545      14.80634880      50.14319804 
O     22.02760087      16.16376323      53.27546306 
O     23.40503247      16.79177207      48.29140639 
Ti     15.11348055      19.68181253      50.35497917 
Ti     16.31524720      21.99066116      51.24475840 
O     14.46720058      18.12945359      51.11662931 
O     16.80781470      22.00283151      53.09311646 
O     17.29550148      19.19263340      54.35060408 
O     14.59302475      21.18859849      51.16512067 
O     16.86756652      20.27466285      50.81847397 
Ti     18.96227174      19.07256051      48.26032491 
Ti     19.00087914      20.79074895      50.56975875 
O     19.20526191      18.99815598      50.27964525 
O     19.18970947      20.53582309      52.49695448 
O     21.04463467      18.83695281      53.75763786 
O     18.51063664      20.97959193      48.64277137 
O     20.68872208      21.32514955      50.06291939 
Ti     22.93520168      18.59760709      49.04304333 
Ti     22.37426117      21.58517385      50.65742980 
O     23.07991130      17.59644920      50.76710831 
O     21.98300295      21.50299143      52.54246602 
O     23.29801072      20.20644849      50.00786433 
Ti     15.26933633      21.82628556      47.72980300 
O     16.06464509      22.69601906      49.39734883 
Ti     17.94726135      22.73447853      48.68721226 
O     18.15596603      22.52501875      50.69346390 
Ti     21.24647328      22.86129904      48.14081737 
O     22.54603934      23.00348516      49.46703553 
Ti     17.95319030      20.83285564      53.90426311 
Ti     20.45276211      17.11424786      53.35568154 
Ti     21.16199273      20.38968508      43.12564286 
Ti     17.53359293      17.79214328      43.98474312 
Ti     20.75290096      20.60476223      53.55386477 
Ti     17.60325011      17.40093374      53.82379791 
Ti     17.75035080      20.41800196      42.92520622 
Ti     21.09890328      17.45834216      43.94657051 
O     19.11532552      16.60374948      54.57293692 
O     19.52688383      21.26082548      54.80208404 
O     21.91219393      18.70236075      42.80415008 
O     16.92543389      18.80430474      42.55580830 
