# Supplementary material for: Estimating Nonradiative Excited-State Lifetimes in Photoactive Semiconducting Nanostructures
Source: J Phys Chem C Nanomater Interfaces. 2024 Feb 1;128(6):2713–21. doi: 10.1021/acs.jpcc.3c08053 (PMC10875665; doi:10.1021/acs.jpcc.3c08053)
Supplement: Supplementary file 1 — jp3c08053_si_001.zip [file jp3c08053_si_001.zip › anatase nanostructures/n35.xyz]

105
Lattice="1.0 0.0 0.0 0.0 1.0 0.0 0.0 0.0 1.0" Properties=species:S:1:pos:R:3 pbc="F F F"
O     11.39837812      14.76112310      30.24641893 
O      6.23831189      14.73982313      30.11789886 
O     10.47314733      13.17413905      28.37281762 
O     10.50563317      13.18390954      32.64152102 
O     10.75558031      11.42119911      30.25121238 
O      8.74887730      13.65120686      30.87198263 
O      6.98443850      13.10533839      28.26037192 
O      6.91459234      13.12667955      32.54944069 
O      8.65494195      15.35608558      33.43365826 
O      6.74409240      11.35949743      30.17131459 
O     10.79398637      15.27962433      26.55088503 
O     12.27951610      17.07958585      21.86385273 
O     10.94680814      16.80109366      19.11946674 
O     12.06723744      14.94523012      23.89777434 
O     12.93608330      14.64377479      27.72500547 
O     10.70302477      17.52176552      24.00620676 
O     13.24018975      16.54044506      25.34460226 
O     10.48857118      15.05170985      20.85506625 
O      6.79622377      14.83831500      26.00867966 
O      8.98007144      17.31746415      21.69287035 
O      7.10993376      16.99615697      19.34465484 
O      9.34076535      15.04406512      23.87182923 
O      8.37638125      15.43247711      27.97898653 
O      7.11263235      16.51690073      23.29094477 
O      8.56406842      16.85726810      25.58030856 
O      6.78143168      15.07862859      20.86194065 
O      5.43033690      17.51973867      21.77517026 
O      4.63341155      14.96546701      23.67445391 
O      4.85341450      15.21731770      27.65509010 
O      4.98365588      16.90141733      25.23724097 
O     10.69999748      11.39186412      26.17906870 
O     12.52952550      13.52185284      21.58883938 
O     11.06374753      13.17440643      19.10950576 
O     13.22579625      11.36767969      23.09845786 
O     12.44120353      11.01639099      27.95544358 
O     10.71119768      12.71380132      23.17619166 
O     12.94489205      13.02700010      25.38169434 
O     10.90598279      11.26399065      20.80587404 
O      6.90381219      11.11491541      26.23657801 
O      8.82711839      13.15812162      21.59797628 
O      6.60100769      13.04082538      19.22695067 
O      8.47986037      11.32418970      23.91416600 
O      8.81058231      10.89493766      27.94040307 
O      7.00300269      13.55597691      23.25755785 
O      8.85140717      13.19302503      25.55616038 
O      7.07194957      11.20422314      21.07939842 
O      5.07060990      12.96509632      21.68395550 
O      5.57277302      11.29875934      23.83896888 
O      5.01509429      11.11471695      27.81668417 
O      4.60554507      13.06783090      25.43776535 
O     12.35277742       8.77323633      21.75808517 
O     10.81150934       9.37739428      19.23288198 
O     10.73290494       9.92469738      23.25916209 
O     12.87115315       9.73054907      25.22521818 
O      8.92960452       9.01437928      21.62353145 
O      6.76808588       9.33725576      19.41026804 
O      7.10009814       8.90593906      23.42594878 
O      9.03901760       9.39054319      25.42913255 
O      5.14932207       9.24305488      21.85070272 
O      4.47847289       9.60338918      25.29999691 
O     10.44608557      15.17079676      16.81908778 
O      6.96656091      15.47492207      16.99269941 
O      8.58367684      14.91784068      14.52128564 
O      8.77366363      14.77624588      18.70893162 
O     10.52407255      11.06951548      16.89526184 
O      7.09427965      10.76019035      17.05078643 
O      6.46552798      13.02379365      13.78902658 
O      8.70362929      11.27829804      14.54695565 
O      8.83463831      11.40550773      18.85731880 
O      8.31338332      13.10176345      16.24573181 
Ti     11.30794896      14.77309971      28.42381665 
Ti      6.56769577      14.88350410      28.35197603 
Ti     10.56623051      13.19452048      30.87512920 
Ti     10.64844689      11.36193985      28.44975542 
Ti      6.93900663      13.12116405      30.78132890 
Ti      8.68905709      13.81094564      32.93943311 
Ti      6.78229147      11.33432816      28.34319376 
Ti     12.54397237      14.94198679      25.88464312 
Ti     10.70299556      16.81316142      20.91569807 
Ti     12.26116374      16.75928614      23.69801309 
Ti     10.57808015      15.01295391      18.60895034 
Ti      8.73621488      15.13689581      26.22273366 
Ti      7.06247621      16.88901936      21.18747221 
Ti      8.96159312      16.76208762      23.81296400 
Ti      7.04459789      15.23598967      18.78912302 
Ti      5.05145823      15.06777067      25.86332481 
Ti      5.31327152      16.65619287      23.47510116 
Ti     12.47946811      11.26253055      26.15818119 
Ti     10.76660098      13.15051184      21.07412048 
Ti     12.44625389      13.07185210      23.33103076 
Ti     10.60682695      11.14829211      18.72076769 
Ti      8.78562665      11.18049941      25.98086754 
Ti      6.86046620      13.14598011      21.10315199 
Ti      8.85697111      13.21041572      23.59218965 
Ti      7.04875220      11.11157265      18.81318228 
Ti      5.06189509      11.23743701      25.97534148 
Ti      5.27088272      13.15133711      23.45995215 
Ti     10.75131202       9.42883554      21.07927992 
Ti     12.52514077       9.75637427      23.36850194 
Ti      6.93405850       9.42766790      21.20154213 
Ti      8.88638684       9.59729507      23.64868327 
Ti      5.38865579       9.52218407      23.64152719 
Ti      8.63637770      14.93349713      16.28966567 
Ti      8.75649713      11.28842412      16.31249406 
Ti      8.03261087      13.07791388      14.19744230 
