# Supplementary material for: Estimating Nonradiative Excited-State Lifetimes in Photoactive Semiconducting Nanostructures
Source: J Phys Chem C Nanomater Interfaces. 2024 Feb 1;128(6):2713–21. doi: 10.1021/acs.jpcc.3c08053 (PMC10875665; doi:10.1021/acs.jpcc.3c08053)
Supplement: Supplementary file 1 — jp3c08053_si_001.zip [file jp3c08053_si_001.zip › anatase nanostructures/n78.xyz]

234
Lattice="1.0 0.0 0.0 0.0 1.0 0.0 0.0 0.0 1.0" Properties=species:S:1:pos:R:3 pbc="F F F"
Ti     17.07116584      15.43840332      45.97657092 
O     17.12977488      17.23809636      45.80375963 
O     17.16733276      15.38378532      48.23516016 
O     16.94578759      15.42526160      44.17010702 
O     15.31695547      15.17386168      46.56255436 
Ti     20.94845445      15.43926070      45.98401808 
O     20.88951567      17.23847026      45.81197528 
O     19.01612469      17.04585696      43.22456626 
O     20.84305502      15.38883001      48.24860956 
O     21.08376454      15.42651550      44.17844758 
O     19.01038528      14.96427101      46.49827448 
O     22.69891889      15.17128676      46.58129200 
Ti     17.15655706      19.17049671      46.38467062 
O     17.41072225      20.96764462      46.27113045 
O     17.08265977      19.05766614      48.42410117 
O     17.69910368      19.14110472      44.46599766 
O     15.29385930      19.16910209      46.67863897 
Ti     20.85790008      19.17189332      46.39222115 
O     20.60281196      20.96828192      46.27599484 
O     19.01649646      20.15765737      42.18388560 
O     20.92399580      19.06086076      48.43341113 
O     20.33264829      19.14041232      44.47020950 
O     19.00689516      18.83879104      46.91980306 
O     22.71987959      19.17056633      46.69422694 
Ti     17.23763844      22.39339450      45.22432530 
O     17.40337912      22.98764481      48.18580995 
O     16.76734479      21.58693841      43.61829542 
O     15.73534380      23.07780126      46.14879435 
Ti     20.78299144      22.39444475      45.23121640 
O     20.61170977      22.97592851      48.20721829 
O     21.26013915      21.58841124      43.62663489 
O     19.01066533      23.03435424      45.14452282 
O     22.27801851      23.08015781      46.16723657 
Ti     13.81993953      13.55307495      53.47954290 
O     12.83157174      13.61445001      55.08812611 
O     13.70616350      13.21184451      51.63952310 
Ti     17.18726483      13.40606770      53.51136125 
Ti     15.25041771      13.57471833      50.69008985 
O     17.44928313      13.34611555      55.30995702 
O     15.43259725      12.77434168      53.63213542 
O     14.99951813      13.55374441      48.89766398 
O     17.02700334      13.12653084      51.30160322 
Ti     20.80261771      13.39529134      53.49789901 
Ti     18.99072085      13.38711315      50.90802897 
O     20.51696103      13.33403563      55.30087004 
O     18.99174437      12.93375444      52.89108701 
O     19.00739392      13.25229990      49.04372979 
O     20.97442193      13.12869153      51.32246496 
Ti     24.16647712      13.56924522      53.51716228 
Ti     22.75374488      13.57744930      50.71329340 
O     25.12586525      13.63494883      55.14380898 
O     22.56056700      12.77647195      53.65695243 
O     23.00849712      13.55383469      48.92110550 
O     24.29381072      13.22950079      51.67649353 
Ti     13.53848678      17.22068988      53.32340441 
Ti     13.41688569      15.20993377      55.84598993 
O     12.94005199      17.05433220      55.32968878 
O     13.36095142      15.08458303      57.68798566 
O     13.92144233      15.34804991      53.63636298 
O     13.29827680      17.09156211      51.52553158 
Ti     15.37029282      15.33057139      48.38046843 
Ti     17.15014284      17.19867082      53.38333700 
Ti     15.07296868      17.25286655      50.92682703 
Ti     17.13032599      15.09429725      55.80052207 
O     15.32822616      15.37301786      50.60099860 
O     16.97654122      17.10411608      55.30970923 
O     15.25644383      17.56610234      52.97879076 
O     17.07901157      14.89690437      57.77654050 
O     16.98866058      15.18926381      53.64879663 
O     14.88951994      17.19973561      48.87681156 
O     17.07880686      17.17904174      51.38478829 
O     15.22952839      15.10807447      56.07683332 
Ti     19.00566517      15.00731265      48.50183881 
Ti     20.83137012      17.18705819      53.36667906 
Ti     18.98967153      17.09108209      51.01268616 
Ti     20.81507429      15.07645968      55.78767908 
O     18.99250536      15.13849713      50.66380987 
O     20.98221522      17.09528737      55.28630228 
O     18.99014454      16.92285475      53.00198847 
O     20.86011677      14.81986376      57.78821720 
O     20.99362032      15.17660494      53.64831957 
O     18.99798044      17.11146051      49.09733982 
O     20.91137309      17.16523435      51.38087523 
O     18.98361115      15.42102975      56.13372302 
Ti     22.63949278      15.33048210      48.39852207 
Ti     24.44566253      17.23893795      53.35123678 
Ti     22.92594896      17.25408510      50.94502785 
Ti     24.53112114      15.23707711      55.88327959 
O     22.67784670      15.37481135      50.61900663 
O     25.01650691      17.07368289      55.38504044 
O     22.72929590      17.57107711      52.98480571 
O     24.58005809      15.14287197      57.72699989 
O     24.05484552      15.36481921      53.68165831 
O     23.11883123      17.20107561      48.89348286 
O     24.69894442      17.09567975      51.55728815 
O     22.71417814      15.14706374      56.12155795 
Ti     13.53146432      20.86404432      53.34984914 
Ti     13.26320803      19.02065084      55.79023752 
O     12.93714177      20.98318882      55.37434062 
O     13.05686015      18.97936248      57.65343156 
O     12.96842010      19.03436771      53.77871295 
O     13.31003183      21.03470988      51.55954042 
Ti     15.29088108      19.13450465      48.49786763 
Ti     17.15221770      20.89344601      53.45357172 
Ti     15.11573826      20.96369136      50.99462651 
Ti     17.05295874      18.99553961      55.80151987 
O     15.05319342      19.10317425      50.47405405 
O     16.98117706      20.90057312      55.37308623 
O     15.25794450      20.54244196      53.02933631 
O     17.12135765      18.98208007      57.64543432 
O     17.37279186      19.02471118      53.75094902 
O     15.09762578      21.11499881      48.86616212 
O     17.10145764      20.84053658      51.45697509 
O     15.01015961      19.00473938      56.00256043 
Ti     19.00293622      18.98086245      48.80539581 
Ti     20.83056741      20.90910378      53.44263026 
Ti     18.99392993      20.85156696      51.09088944 
Ti     20.89828691      18.99441383      55.73084773 
O     19.00130964      18.98566595      50.76781583 
O     20.97743782      20.91204398      55.34950076 
O     18.99102732      21.11232622      53.09932599 
O     20.95843990      18.98090091      57.59198159 
O     20.61692016      19.02609826      53.71291255 
O     18.99395399      20.97951030      49.21797572 
O     20.88736722      20.85883450      51.44828415 
O     19.00027353      18.99049077      55.99512054 
Ti     22.71626243      19.13424859      48.51281248 
Ti     24.45003297      20.84979337      53.37821739 
Ti     22.88552436      20.96432457      51.00958493 
Ti     24.66979332      19.02070124      55.86417350 
O     22.94330054      19.10396164      50.49101676 
O     25.01611471      20.96866135      55.42837240 
O     22.72581490      20.53813348      53.03326941 
O     24.73567525      18.98338817      57.71688218 
O     25.01411949      19.03648248      53.81531260 
O     22.91612759      21.11536588      48.88258058 
O     24.68739001      21.03299064      51.59179522 
O     22.91536519      19.00541918      55.97420951 
Ti     13.83843626      24.52856776      53.56208722 
Ti     13.41646996      22.82790369      55.90857901 
O     12.84731791      24.44394875      55.17277073 
O     13.35415173      22.90502118      57.75901547 
O     13.90102701      22.72798101      53.71066723 
O     13.82944044      24.96883210      51.71253059 
Ti     15.64108094      22.82029665      47.97097610 
Ti     17.17365261      24.68085466      53.70249823 
Ti     15.31360994      24.50525923      50.73439443 
Ti     17.12970241      22.90709841      55.91982197 
O     15.41048434      22.78421388      51.06979601 
O     17.43294301      24.67290490      55.50245169 
O     15.42063305      25.30110123      53.86350802 
O     17.06988237      23.04978787      57.89372359 
O     17.01624588      22.88081223      53.77439924 
O     15.04880297      24.28914297      48.88429019 
O     17.01598758      25.01018086      51.50568340 
O     15.22731060      22.87811937      56.16207531 
Ti     19.00225589      23.01718660      49.01444677 
Ti     20.81185159      24.69568847      53.68771776 
Ti     18.98741864      24.74330830      51.18063727 
Ti     20.81396701      22.93008470      55.90681655 
O     18.98790455      22.92391073      50.93805593 
O     20.52938578      24.68864891      55.49328890 
O     18.98874995      25.20859581      53.15661097 
O     20.86698414      23.13046541      57.90812111 
O     20.96377526      22.89723857      53.77428370 
O     19.00681401      24.89769710      49.40864611 
O     20.97902100      25.00933732      51.52664502 
O     18.98290796      22.57368901      56.24057930 
Ti     22.37345455      22.82190126      47.98982866 
Ti     24.14433633      24.51592976      53.59855846 
Ti     22.68685708      24.50616981      50.75806626 
Ti     24.52936070      22.80456355      55.94551564 
O     22.59353962      22.78516185      51.08988291 
O     25.10889104      24.42541710      55.22553904 
O     22.56697112      25.30214821      53.88730620 
O     24.58512720      22.85478092      57.79664955 
O     24.07022398      22.71452401      53.75271550 
O     22.95816593      24.29200603      48.90831465 
O     24.16672446      24.96000185      51.74860185 
O     22.71432104      22.84429780      56.20509727 
Ti     15.10547703      15.43260398      58.23722718 
Ti     15.51763242      17.11210818      60.89268436 
O     14.98163671      15.54061763      60.12138714 
O     16.14513430      16.86696222      62.63974202 
O     15.19244002      17.17764501      58.07446855 
O     17.06627817      17.33792180      60.14479122 
Ti     18.98665279      15.22704322      58.15974225 
Ti     18.88595407      17.07925486      60.22339075 
O     18.90512686      15.22421467      59.97307170 
O     18.73405291      17.64536474      62.11325187 
O     19.07231750      17.04024820      58.26598721 
O     20.73891930      17.01444899      60.91455840 
Ti     22.81475325      15.36364440      58.27375574 
Ti     22.55110665      17.00077707      60.80187983 
O     22.93083739      15.31495646      60.12891197 
O     22.44839709      16.86718928      62.60381399 
O     22.60682143      17.13031650      58.42472473 
Ti     14.76915729      18.97364799      58.24107306 
Ti     15.51379853      20.77399097      60.93031222 
O     14.79401785      18.94798472      60.30720446 
O     16.14488688      20.97719556      62.68260244 
O     17.54698896      18.90370884      64.32363671 
O     15.17223401      20.77480385      58.12003655 
O     17.06242824      20.56542885      60.17730397 
Ti     19.01348806      18.97891921      57.93544239 
Ti     18.88359491      20.81397271      60.27255441 
O     19.26695306      18.95281964      59.80011090 
O     18.73240811      20.19600683      62.14237484 
O     20.75285839      18.91146750      63.49571742 
O     19.07512769      20.90654482      58.31899462 
O     20.74029550      20.86855123      60.95802158 
Ti     22.96202346      18.97697389      58.22949354 
Ti     22.55393712      20.88580540      60.84721215 
O     22.98698075      18.95233045      60.25173722 
O     22.44901060      20.97681473      62.65128888 
O     22.62216245      20.81664042      58.45751359 
Ti     15.08700739      22.51851724      58.31611693 
O     14.96814735      22.36126684      60.19853441 
Ti     18.98658959      22.72240208      58.26485566 
O     18.90233211      22.67622568      60.07619529 
Ti     22.83073043      22.58910337      58.35458455 
O     22.94581245      22.58299135      60.21133801 
Ti     20.68930024      19.97105221      42.91592958 
Ti     17.31188670      17.25732375      43.78293438 
Ti     20.56823357      20.62522104      62.94665991 
Ti     17.74545617      20.56853882      63.58163947 
Ti     20.56765835      17.21023044      62.91033825 
Ti     17.74678875      17.25436031      63.54748532 
Ti     20.71800202      17.25842449      43.78840864 
Ti     17.34170259      19.96961333      42.91145398 
O     19.36118832      16.40983170      64.09859055 
O     19.36066500      21.40509953      64.14568432 
O     16.51970144      18.33147977      42.47629647 
O     21.51028302      18.33317839      42.48098319 
