# Supplementary material for: Estimating Nonradiative Excited-State Lifetimes in Photoactive Semiconducting Nanostructures
Source: J Phys Chem C Nanomater Interfaces. 2024 Feb 1;128(6):2713–21. doi: 10.1021/acs.jpcc.3c08053 (PMC10875665; doi:10.1021/acs.jpcc.3c08053)
Supplement: Supplementary file 1 — jp3c08053_si_001.zip [file jp3c08053_si_001.zip › anatase nanostructures/n84.xyz]

252
Lattice="1.0 0.0 0.0 0.0 1.0 0.0 0.0 0.0 1.0" Properties=species:S:1:pos:R:3 pbc="F F F"
Ti     13.69147265      13.13529165      23.72431871 
Ti     13.14969462      11.32791997      25.87918659 
O     13.49996462      13.14997496      25.77877454 
O     13.17122112      11.56808736      28.39239874 
O     13.11445446      11.30787075      24.11399706 
O     15.24064986      13.12666182      23.25524803 
O     11.40400313      11.10583811      26.54857396 
O     14.86108028      10.87759511      26.54816539 
Ti     13.16025954      14.97450490      25.85462356 
O     13.17701119      14.76454028      28.34112833 
O     13.12752782      14.97057637      24.08860282 
O     11.40642002      15.20158105      26.50491098 
O     14.87553798      15.43867577      26.51275626 
Ti      9.56412156       9.31932278      33.11988842 
Ti      9.41961486       7.63780606      35.51068374 
O      9.33406769       9.46426936      35.25122926 
O      9.51850212       8.06183348      37.70671330 
O      9.32318903       7.56266099      33.67331759 
O      9.51206543       9.21099175      31.28438882 
O      7.79280075       7.06027468      36.20228098 
Ti     13.19980769       9.15941836      33.19534897 
Ti     11.25620193       9.54543806      30.72497579 
Ti     13.24779753       7.56694674      35.55594753 
O     13.20239211       9.32957098      35.28151394 
O     11.34696169       9.46894849      32.96339734 
O     13.22102686       7.17875944      37.56490177 
O     13.22421255       7.38749164      33.72221605 
O     11.15365616       9.50975241      28.90127144 
O     13.17017855       9.05363402      31.19916307 
O     11.27510907       7.21536252      35.99746522 
Ti     16.85335551       9.41753674      33.01007311 
Ti     15.07293539       9.54903147      30.70367528 
Ti     16.97649449       7.69042676      35.33797594 
O     16.88849055       9.48573143      35.24061432 
O     15.05310770       9.46289267      32.90514596 
O     16.78621298       6.99948612      38.25432585 
O     17.23139736       7.64893207      33.54973241 
O     15.15317982       9.46684575      28.89207295 
O     16.86519496       9.27053118      31.20291996 
O     15.18593930       7.28090166      35.95926454 
O     18.53745416       7.35340741      36.26912053 
Ti      9.46809806      13.19699315      33.10864042 
Ti      9.31966039      11.36780638      35.50777654 
O      9.50518700      13.23621746      35.09525151 
O      9.39949588      11.29347796      37.65677008 
O      9.12489526      11.30605294      33.51652059 
O      9.30321796      13.20823960      31.26835753 
O      7.54378616      11.64320445      35.98146348 
Ti     11.39054424      11.28224435      28.35135666 
Ti     13.20498881      13.19551685      33.06633024 
Ti     11.06833636      13.18857196      30.79114709 
Ti     13.23500940      11.37280917      35.48861278 
O     11.33825481      11.33292338      30.58469026 
O     13.17039880      13.21226992      35.20506872 
O     11.24121833      13.21897162      32.84368263 
O     13.22365656      11.29899588      37.51112933 
O     13.20893266      11.28900216      33.58701521 
O     10.83891838      13.17191937      28.79043328 
O     13.20571274      13.18128736      31.25270436 
O     11.27504571      11.32300553      35.97769713 
Ti     14.94535831      11.23504930      28.31026830 
Ti     16.93228577      13.21702978      33.05245044 
Ti     15.29231511      13.19275183      30.72621139 
Ti     17.10890535      11.37445513      35.50874023 
O     15.01615824      11.33060255      30.54600645 
O     17.08946252      13.22153115      35.05500507 
O     15.16535061      13.21046920      32.85518043 
O     16.92586940      11.72987026      37.54835594 
O     17.31719181      11.29811321      33.48046599 
O     15.48786305      13.17761874      28.74864623 
O     17.07104265      13.20208488      31.21996954 
O     15.11951850      11.35091968      35.92281351 
O     18.89861692      11.25913272      36.09939989 
Ti      9.53052483      16.98134316      32.99698392 
Ti      9.29913514      15.06024320      35.52534712 
O      9.51762696      16.94029936      35.22454421 
O      9.47490618      14.71295902      37.57149303 
O      9.04162897      15.11192868      33.50028077 
O      9.50796198      17.10359580      31.18029633 
O      7.50970390      15.14879760      36.11299232 
Ti     11.39577450      15.04703069      28.30880799 
Ti     13.17322972      17.24952470      33.16060142 
Ti     11.28264005      16.81882402      30.64875866 
Ti     13.18814569      15.06052411      35.46749460 
O     11.38487675      15.03556743      30.53765547 
O     13.20021604      17.09065186      35.24043793 
O     11.32870958      16.91707455      32.87996020 
O     13.20114645      15.26938398      37.55191722 
O     13.19933225      15.12816846      33.58143292 
O     11.16768734      16.83242830      28.82796636 
O     13.16646556      17.34652492      31.14368797 
O     11.30187461      15.13102477      35.95866269 
Ti     14.95062948      15.11049919      28.27979890 
Ti     16.82394219      17.00642142      32.97819160 
Ti     15.06134677      16.83309705      30.65789334 
Ti     17.08982358      15.07069073      35.50300541 
O     14.99786219      15.04757086      30.52389769 
O     16.85354671      16.94937592      35.20568586 
O     15.02496502      16.95350667      32.86318783 
O     16.92895607      14.74185676      37.54102134 
O     17.30033032      15.13139508      33.46417841 
O     15.14905549      16.88574485      28.84412462 
O     16.84579586      17.12661778      31.16643474 
O     15.10125928      15.07459362      35.94010643 
O     18.88644780      15.20758060      36.08006746 
Ti      9.44614361      18.73644153      35.30909140 
O      9.64017987      19.47695093      38.28994529 
O      9.17400251      18.75540819      33.51568716 
O      7.91387017      19.10054496      36.27431872 
Ti     13.18356332      18.84718154      35.52708546 
O     13.18958474      19.31852513      37.52018718 
O     13.16452916      19.02333221      33.68898139 
O     11.22004086      19.13991185      35.94030930 
Ti     16.92553870      18.74824540      35.29609503 
O     16.74603310      19.48770534      38.24941244 
O     17.18522866      18.77897658      33.50471302 
O     15.14958083      19.14918401      35.92796248 
O     18.47289825      19.11355688      36.23893963 
Ti      7.71638989       8.00586512      37.83714040 
Ti      9.44475773       9.57448412      42.90073707 
Ti      7.68850256       9.45404881      40.58558555 
O      7.32855268       7.88814938      39.66398198 
O      9.31803175       9.56637724      44.70814719 
O      7.66974242       9.20183768      42.37442359 
O      7.00640685       9.64424655      37.68782838 
O      9.48367975       9.54268717      40.65708794 
Ti     11.40628410       7.75808566      38.02823492 
Ti     13.22939657       9.51434900      42.82116072 
Ti     11.37076536       9.32667153      40.38453428 
O     11.31191913       7.53088199      39.82766400 
O     13.21804456       9.36366683      44.65471667 
O     11.31326127       9.08745362      42.40579068 
O     11.65594624       9.48698741      38.34271130 
O     13.19271914       9.57077719      40.80583076 
Ti     15.02077479       7.62291064      38.14632144 
Ti     17.10709389       9.60484256      42.78999567 
Ti     15.05463634       9.34421212      40.40802681 
O     14.77872031       7.57921643      39.94710424 
O     17.21749242       9.56869708      44.61946248 
O     15.11717128       9.16380992      42.39676105 
O     15.17950048       9.41390099      38.25831537 
O     16.96121293       9.37166220      40.67042988 
Ti     18.40958939       7.74402881      38.09489670 
Ti     18.78946396       9.44996175      40.40653667 
O     19.37874513       7.83019762      39.71033916 
O     18.86812561       9.35220845      42.23867941 
O     18.30554274       9.54406904      38.23400385 
Ti      7.59908625      11.42290191      37.77676015 
Ti      9.20497345      13.23104959      42.71592421 
Ti      7.56918608      13.17814202      40.37672924 
Ti      9.60111962      11.35890203      45.21180658 
O      7.27212446      11.24751757      39.97215935 
O      9.10343396      13.25874026      44.70883310 
O      7.42078754      13.20772386      42.20699124 
O      9.53785552      11.27448640      47.02306734 
O      9.50076091      11.37448300      42.99855641 
O      7.15051447      13.21544245      38.36277484 
O      9.33457106      13.22966361      40.60500466 
Ti     11.35857479      11.42495154      37.93452835 
Ti     13.23423984      13.22583140      42.82028151 
Ti     11.37715310      13.21357316      40.39532817 
Ti     13.24203676      11.13721838      45.15327088 
O     11.28421204      11.35014552      39.92369773 
O     13.25053565      13.23316903      44.64219722 
O     11.30367854      13.22400888      42.28923345 
O     13.25444921      10.95122192      47.12971757 
O     13.21345315      11.28270754      43.05202240 
O     11.50727281      13.22663496      38.30957201 
O     13.22280454      13.26533680      40.70003142 
O     11.38111252      11.43027509      45.35501577 
Ti     15.01603696      11.39624798      37.95353428 
Ti     17.25770324      13.25344679      42.68352362 
Ti     15.05880008      13.25285523      40.37636948 
Ti     16.89251421      11.33022606      45.14525706 
O     15.13230287      11.32649536      39.89882482 
O     17.36362716      13.26000681      44.65984285 
O     15.15120921      13.22888189      42.27426479 
O     16.97401391      11.26285065      46.95969137 
O     16.97479829      11.39198241      42.92714945 
O     14.85460248      13.24301886      38.33652491 
O     17.11846476      13.23082735      40.56557828 
O     15.10811622      11.38288560      45.31511299 
Ti     18.65229693      11.42660939      37.88360556 
Ti     18.88782987      13.24851047      40.34197451 
O     19.24031740      11.29881330      39.90258105 
O     19.04058954      13.26122974      42.16922967 
O     19.20558448      13.24286747      38.30869386 
Ti      7.75293352      15.02476706      37.90675861 
Ti      9.34608286      16.86932138      42.79579933 
Ti      7.64448299      17.00415567      40.42560663 
Ti      9.59561173      15.17473905      45.19293572 
O      7.21291113      15.16180002      39.92957339 
O      9.25813851      16.91789409      44.63415231 
O      7.57853433      17.10370602      42.26158198 
O      9.57883988      15.27593069      47.01615418 
O      9.50137555      15.08683167      42.94482808 
O      8.11103536      16.90712252      38.22555967 
O      9.46756023      17.10372497      40.67636584 
Ti     11.38306866      15.10267684      37.94648021 
Ti     13.22224259      16.94646442      42.76899302 
Ti     11.37776831      17.10994394      40.39720343 
Ti     13.23877569      15.35363721      45.08816919 
O     11.25668141      15.13474815      39.88787186 
O     13.22815493      17.12019938      44.60336056 
O     11.32865863      17.32147171      42.37431268 
O     13.25150753      15.57914727      47.08347161 
O     13.22932381      15.17272179      43.04817753 
O     11.20167460      17.05967655      38.24588328 
O     13.21705479      16.77059137      40.76526228 
O     11.38154833      15.08378855      45.31751307 
Ti     15.02321629      15.07527605      37.93614806 
Ti     17.09368323      16.89298701      42.76918332 
Ti     15.04403117      17.13347460      40.38304322 
Ti     16.88618212      15.18013085      45.15495082 
O     15.19004855      15.14129739      39.88953611 
O     17.21075210      16.92958301      44.60414713 
O     15.10925580      17.34045629      42.36434548 
O     16.92773583      15.27277802      46.97681725 
O     16.94663771      15.10790518      42.90712054 
O     15.18231536      17.06160445      38.23761782 
O     16.95830648      17.13172881      40.65136970 
O     15.10246419      15.10078360      45.29971557 
Ti     18.65351036      15.05859249      37.86751652 
Ti     18.77872776      17.04693749      40.38927734 
O     19.23014268      15.19422999      39.89072971 
O     18.85817258      17.14002010      42.22307142 
O     18.29048645      16.93749063      38.21039179 
Ti      8.02426802      18.70922690      38.10404361 
O      7.04996728      18.62186971      39.71242572 
Ti     11.39235447      18.85365276      38.13791234 
O     11.69342628      18.86903640      39.92846867 
Ti     14.99290047      18.85215956      38.11577281 
O     14.72044224      18.88452618      39.91505408 
Ti     18.36861094      18.73884219      38.06977326 
O     19.35426035      18.66643634      39.67566880 
Ti     11.31616674      11.48510662      47.58614835 
Ti     13.28818579      12.73794264      52.13403916 
Ti     11.45151706      13.28286809      50.00470323 
O     10.98324421      11.56831895      49.35298743 
O     13.28527398      11.18859482      52.60359457 
O     11.45809481      13.31752513      51.77086311 
O     11.64514974      13.26061956      47.51204356 
O     13.27634067      12.93276951      50.07839996 
Ti     15.20886446      11.47828758      47.54874037 
Ti     15.10090503      13.27178439      49.98308386 
O     15.55919237      11.56248800      49.31230382 
O     15.11869907      13.30356023      51.74889912 
O     14.87733724      13.25333011      47.46724057 
Ti     11.36202912      15.04177606      47.54370558 
O     11.21065561      15.03232227      49.34879879 
Ti     15.14912954      15.03461674      47.51699449 
O     15.32332044      15.01854798      49.32094072 
