# Supplementary material for: Estimating Nonradiative Excited-State Lifetimes in Photoactive Semiconducting Nanostructures
Source: J Phys Chem C Nanomater Interfaces. 2024 Feb 1;128(6):2713–21. doi: 10.1021/acs.jpcc.3c08053 (PMC10875665; doi:10.1021/acs.jpcc.3c08053)
Supplement: Supplementary file 1 — jp3c08053_si_001.zip [file jp3c08053_si_001.zip › anatase nanostructures/n97.xyz]

291
Lattice="1.0 0.0 0.0 0.0 1.0 0.0 0.0 0.0 1.0" Properties=species:S:1:pos:R:3 pbc="F F F"
Ti     13.97898706      13.06019497      43.97646546 
Ti     13.50836571      11.42682049      46.22997323 
O     13.84843454      13.26885330      45.82274283 
O     13.45676971      12.12436438      48.28592839 
O     13.38686865      11.35843976      44.36705063 
O     11.83135548      10.92994860      46.82387247 
Ti     17.30996633      12.97327362      44.12808194 
Ti     17.19011955      11.36288155      46.44381533 
O     17.18261193      13.17652467      46.07732352 
O     15.63433972      12.95920057      43.31601662 
O     17.13865811      11.15666764      48.55942463 
O     17.22294589      11.13571403      44.67790783 
O     15.23998598      10.91297825      46.87723719 
Ti     20.64376441      12.98315472      44.07463263 
Ti     20.86037382      11.40479473      46.41593725 
O     20.77388504      13.19897583      46.02394516 
O     18.97356931      12.91061031      43.34532714 
O     20.88867981      11.13377620      48.51714929 
O     20.80209972      11.15957715      44.64513312 
O     19.01482526      11.02936078      46.88536750 
Ti     24.44201770      11.48508230      45.92846521 
O     24.06011910      13.29321197      45.72063828 
O     22.29685925      13.05484452      43.19476749 
O     24.49802781      10.90698420      49.01279786 
O     24.60734224      11.50733727      44.10792633 
O     22.80237124      11.04577482      46.76982561 
O     26.02691525      11.29557371      46.79501550 
Ti     13.42849802      15.35838220      45.84714013 
O     13.67344690      17.07336816      45.31416964 
O     13.32155069      15.20030118      48.09212630 
O     13.48331812      14.90021342      43.92894279 
O     11.62968610      15.48746375      46.20357658 
Ti     17.31801178      17.03284305      43.66928184 
Ti     17.14918087      15.28185849      46.13304824 
O     17.09162984      17.11186775      45.62672330 
O     15.85111377      16.81812519      42.71223977 
O     17.13842103      15.37452259      48.20611741 
O     17.30146315      14.99185214      44.29908587 
O     15.29071666      15.27964023      46.58192685 
Ti     20.67313343      17.04281271      43.67402213 
Ti     20.82165761      15.26505081      46.09980217 
O     20.78066880      17.10785163      45.62577702 
O     18.98910484      16.94949586      42.90810420 
O     20.84657314      15.14093100      48.18681555 
O     20.66976251      15.00762056      44.26432315 
O     18.98240093      15.27984479      46.64100811 
Ti     24.09261706      17.07260972      43.27592287 
Ti     24.58100093      15.35450259      45.90818844 
O     24.61415163      17.08445405      45.40190692 
O     22.20775301      16.92937164      42.81402969 
O     24.55135299      15.62269448      47.99463812 
O     24.45045138      15.02959947      43.92221452 
O     22.67462644      15.30610316      46.50007877 
O     26.37879372      15.03052263      46.39809329 
Ti     14.12370286      20.51805905      42.79907044 
Ti     13.55559249      18.99904623      45.37711351 
O     13.78248091      20.92777092      44.72536665 
O     13.31157862      18.98740332      48.50383010 
O     13.71424758      18.72730219      43.47446220 
O     11.94589427      19.11525357      46.23033046 
Ti     17.33364570      21.03107911      43.63505720 
Ti     17.11284033      19.02397799      45.99126869 
O     17.11922191      20.92166229      45.61864961 
O     15.96970793      21.00749322      42.51934683 
O     17.08711516      18.95232256      48.02706565 
O     17.24767090      19.00749917      44.05913720 
O     15.13178590      19.09755231      46.44431401 
Ti     20.68722378      21.01392217      43.68194441 
Ti     20.82814322      19.01756409      45.97967017 
O     20.80394365      20.92243172      45.62949279 
O     19.00210948      21.08959718      42.90908132 
O     20.82644902      19.10606078      48.02836359 
O     20.68394584      19.02337316      44.05303152 
O     18.95064313      19.00925803      46.49540172 
Ti     24.58451834      19.02698492      45.71425600 
O     24.40330840      20.92021977      45.44463410 
O     22.20329085      21.11679669      42.79303706 
O     24.63211751      18.97398375      48.01381835 
O     24.21904007      19.01662877      43.86483073 
O     22.70582166      18.94466539      46.41387889 
O     26.41231710      19.07136955      46.22180155 
Ti     13.54714791      22.67880640      45.38540108 
O     13.97642820      24.82505334      45.71247267 
O     13.31450843      22.91529766      48.59610566 
O     13.28130084      23.47327177      43.72608351 
O     12.00211247      22.45368855      46.23956268 
Ti     17.27502291      25.05625350      44.10237290 
Ti     17.05543029      22.74159539      46.14094864 
O     17.09913630      24.83260436      46.05977386 
O     15.67028153      25.16586868      43.21070841 
O     17.07998747      22.66253710      48.14152452 
O     17.16736761      23.01255638      44.26852670 
O     15.13505506      22.65817396      46.55480366 
Ti     20.63616009      25.04164946      44.11130931 
Ti     20.78250037      22.75772652      46.13929263 
O     20.78768321      24.83951013      46.06282753 
O     18.96141122      25.07846324      43.37011888 
O     20.79237358      22.61216697      48.18494686 
O     20.67366400      23.01692843      44.28443030 
O     18.93284871      22.80127031      46.60734558 
Ti     23.96396396      24.88689800      43.96928972 
Ti     24.55551865      22.69029434      45.88645472 
O     24.09114650      24.73357655      45.82890578 
O     22.31687754      25.03687994      43.29863195 
O     24.63853664      22.84017252      48.07782583 
O     24.44047721      23.04788468      43.97485222 
O     22.65350781      22.71088983      46.56318575 
O     26.36439957      22.62490493      46.22113514 
Ti     13.53150755      26.60952914      46.23369544 
O     13.48444365      25.84218371      48.26374587 
O     13.38902358      26.83928924      44.40541554 
O     11.81601284      27.02658448      46.84736217 
Ti     17.14443561      26.64578417      46.44661621 
O     17.12296719      26.82513070      48.57780946 
O     17.22499302      26.89288950      44.69208948 
O     15.24529620      27.14102040      46.91085329 
Ti     20.79943175      26.65531033      46.42682392 
O     20.85847369      26.83032316      48.53922165 
O     20.73409194      26.87690322      44.66015428 
O     18.97868140      26.99632359      46.90644945 
Ti     24.46658236      26.57805547      46.18995247 
O     24.52092158      25.89927799      48.26565614 
O     24.59665895      26.59026509      44.33111078 
O     22.73660621      27.09789785      46.84203971 
O     26.12952645      27.10527253      46.79503575 
Ti     11.65575005      12.01270565      48.35916964 
Ti     11.46267462      13.60441994      51.09467533 
O     11.24256260      12.03622328      50.20570669 
O     11.46896337      13.41463449      52.91451237 
O     10.91282682      13.57505874      47.97149261 
O     13.27938518      13.92986044      51.32083248 
Ti     15.31532300      11.69836937      48.86573371 
Ti     17.06763192      13.89009470      53.77421150 
Ti     15.34811434      13.39669706      51.15035503 
O     15.01568361      11.60235011      50.64590455 
O     15.01235461      13.52501987      53.12369786 
O     15.61411402      13.43627236      49.06034018 
O     17.07998728      13.36319628      51.65332908 
Ti     19.00948923      11.57218377      49.01885473 
Ti     19.02588049      13.39926650      51.33956309 
O     19.06726293      11.56955327      50.82222397 
O     19.01505898      13.77918882      53.18387745 
O     18.96488174      13.34214962      49.02084642 
O     20.92355192      13.55600310      51.61528803 
Ti     22.69762304      11.53800687      48.99813079 
Ti     24.90977718      13.99046000      53.05335520 
Ti     22.69111277      13.40575833      51.16367068 
O     22.62570313      11.60030806      50.80877753 
O     23.06613299      13.52392902      53.06191277 
O     22.84682059      13.32551514      48.94608266 
O     24.74063013      13.87412663      51.19701265 
Ti     26.05123673      11.67518605      48.65228844 
Ti     26.58668956      13.51763745      50.81652231 
O     27.11437095      11.85743521      50.20410391 
O     26.61365112      13.37274133      52.67600082 
O     25.89400178      13.46916833      48.75078074 
Ti     11.54071305      15.37315434      48.01681913 
Ti     12.99981543      17.33264120      52.99576590 
Ti     11.42000949      17.18654789      50.64318887 
O     11.05632986      15.24703924      50.24875695 
O     11.17385869      17.19164409      52.40950776 
O     13.05314769      15.67254067      53.85746195 
O     11.10282357      17.17667017      48.49696027 
O     13.22179011      17.24869975      51.04798718 
Ti     15.27944948      15.33426315      48.53914484 
Ti     17.06196711      17.30702899      53.42646707 
Ti     15.28493078      17.15294095      50.98534567 
O     15.29761843      15.30282236      50.56354376 
O     15.01639764      17.31368677      52.81770883 
O     16.93583264      15.76590806      54.27582332 
O     15.17893710      17.13381598      48.89073303 
O     17.12037646      17.13837304      51.47693884 
Ti     18.96729610      15.28632102      48.66678831 
Ti     21.02189066      17.31508188      53.40072681 
Ti     19.01896183      17.14943070      51.09606565 
O     18.96134304      15.26206866      50.63149766 
O     19.03563537      17.30626344      53.02549405 
O     21.13227774      15.78542812      54.27516479 
O     19.08577520      17.14379785      49.01771030 
O     20.92300666      17.15890390      51.44659116 
Ti     22.64501296      15.28403406      48.52210842 
Ti     25.05257011      17.31338573      52.92442027 
Ti     22.74662181      17.15752014      50.91795021 
O     22.70114624      15.29814542      50.47582468 
O     23.03610150      17.29244935      52.76238802 
O     25.06098221      15.63630284      53.73053007 
O     22.59417828      17.14526248      48.84837507 
O     24.83786194      17.18355982      50.97315958 
Ti     26.29122851      15.32747696      48.17868912 
Ti     26.65209316      17.19786554      50.59884578 
O     27.09650951      15.25280975      50.16926173 
O     26.88609895      17.23308933      52.36402321 
O     26.83265758      17.14999309      48.48339897 
Ti     11.63919396      19.02625737      48.07766265 
Ti     13.00910231      20.64832671      53.02373159 
Ti     11.41544537      20.83366193      50.68347213 
O     11.01447329      19.01277949      50.21327272 
O     11.18102454      20.78026865      52.44861961 
O     12.92202113      18.98033382      53.77835452 
O     11.13182947      20.86572005      48.51872419 
O     13.22423540      20.76420672      51.07664287 
Ti     15.22219647      19.01129347      48.47314579 
Ti     17.06622625      20.66452759      53.44592510 
Ti     15.28235045      20.83625214      51.00480717 
O     15.40162038      18.99724588      50.45151922 
O     15.01959562      20.65743354      52.83904627 
O     16.96594147      18.97873346      54.21119716 
O     15.19506042      20.86701816      48.90741640 
O     17.11905995      20.83898193      51.50404414 
Ti     18.95688835      19.00152454      48.53029778 
Ti     21.00312337      20.66379282      53.39601379 
Ti     19.00139553      20.85265137      51.09196160 
O     18.97669780      18.99209314      50.56040035 
O     19.03087669      20.67139443      53.03436785 
O     21.11392347      18.98695870      54.17710940 
O     18.90101329      20.85010797      49.04279770 
O     20.90874491      20.81294984      51.43414160 
Ti     22.68527282      18.97565271      48.38346435 
Ti     25.03531207      20.65068092      52.96166406 
Ti     22.74581518      20.83662769      50.93790237 
O     22.75243429      18.99140880      50.40462596 
O     23.01796550      20.66805064      52.77480913 
O     25.11289510      18.98170791      53.69753644 
O     22.81294253      20.85270372      48.85388739 
O     24.81231542      20.79327774      51.01065821 
Ti     26.40520338      19.01678614      48.02656625 
Ti     26.60375922      20.87375200      50.61595757 
O     26.97338610      19.02439687      50.14864442 
O     26.85683500      20.80933237      52.38546260 
O     26.84331666      20.89375024      48.51447334 
Ti     11.66336921      22.63562490      48.05008559 
Ti     13.23630570      23.94949848      53.25627018 
Ti     11.47842847      24.37402160      51.13899552 
O     11.00105310      22.75275296      50.34244649 
O     11.50224387      24.59570843      52.96318678 
O     13.05983456      22.29733414      53.89891334 
O     10.91522561      24.34851108      47.89486990 
O     13.29698625      24.02561112      51.37284412 
Ti     15.19406897      22.68337107      48.58845865 
Ti     15.33968983      24.59478884      51.17882830 
O     15.35531377      22.68330146      50.59849654 
O     15.02572900      24.45954493      53.16320783 
O     16.93683290      22.20418821      54.29670518 
O     15.63231806      24.56256025      49.10545972 
O     17.07757825      24.64621952      51.68336880 
Ti     18.91683595      22.70791726      48.63487684 
Ti     20.95929486      24.07443046      53.76380328 
Ti     18.99961036      24.59317492      51.33555726 
O     18.98263581      22.73997057      50.63170985 
O     19.01429430      24.16907582      53.17126059 
O     21.12440112      22.19907098      54.25431102 
O     18.97025495      24.63261706      49.02261179 
O     20.92943984      24.60842417      51.64018459 
Ti     22.64803972      22.65223100      48.50253283 
Ti     22.66122873      24.58616746      51.12111572 
O     22.70192903      22.68489565      50.53412015 
O     22.99066220      24.45525044      53.10881606 
O     24.96814201      22.30833221      53.83402820 
O     22.36598936      24.55519069      49.03962031 
O     24.71682029      24.07304613      51.30316107 
Ti     26.42615827      22.69975988      48.03105431 
Ti     26.52361287      24.45812719      51.08602062 
O     26.95685221      22.81363847      50.25220138 
O     26.50988587      24.62251211      52.90693747 
O     27.06853531      24.49684734      48.00528121 
Ti     11.67653670      25.90958976      48.33174437 
O     11.24876687      25.89613363      50.17267367 
Ti     15.30502238      26.29624649      48.89577847 
O     14.98886622      26.38498784      50.67536473 
Ti     18.98672800      26.41057224      49.02191942 
O     19.01283990      26.42473780      50.82089579 
Ti     22.66986664      26.29478743      48.84716761 
O     22.97628764      26.38249188      50.62743110 
Ti     26.31453951      26.05667141      48.35709914 
O     26.70582712      26.04070680      50.21381116 
Ti     24.77720677      23.95508318      53.19333902 
Ti     17.07377120      24.08123326      53.79150939 
Ti     13.22059554      14.02786768      53.20874260 
Ti     20.97791145      13.92466500      53.74997732 
Ti     13.95655833      16.76667798      43.06459243 
Ti     13.98566220      25.16381624      43.87951275 
Ti     24.07155396      20.97569871      43.29766671 
Ti     23.94553912      13.24367843      43.83129643 
O     21.00541882      25.04836297      55.05770773 
O     17.04997710      25.06094014      55.08098576 
O     17.00997667      12.90895098      55.06186656 
O     21.05957484      12.91200787      55.01184973 
O     13.08207663      21.07192750      41.68284772 
O     13.13956612      16.59652067      41.67146369 
O     25.05024568      17.00982217      41.97027870 
O     25.07458363      21.05606914      42.02748934 
